# Supplementary material for: Red Blood Cell Transfusion in the Emergency Department: An Observational Cross-Sectional Multicenter Study
Source: J Clin Med. 2021 Jun 2;10(11):2475. doi: 10.3390/jcm10112475 (PMC8199757; doi:10.3390/jcm10112475)
Supplement: Supplementary file 1 [file jcm-10-02475-s001.zip]

Archive with 6 entries (6 files):
- Supplementary Table 1.pdf
- __MACOSX/._Supplementary Table 1.pdf
- Supplementary Table 2.pdf
- __MACOSX/._Supplementary Table 2.pdf
- Supplementary Table 3.pdf
- __MACOSX/._Supplementary Table 3.pdf
